# Supplementary material for: Cationic Calix[4]arene Vectors to Efficiently Deliver AntimiRNA Peptide Nucleic Acids (PNAs) and miRNA Mimics
Source: Pharmaceutics. 2023 Aug 10;15(8):2121. doi: 10.3390/pharmaceutics15082121 (PMC10460053; doi:10.3390/pharmaceutics15082121)
Supplement: Supplementary file 1 [file pharmaceutics-15-02121-s001.zip]

Archive with 1 entries (1 files):
- pharmaceutics-2460661-supplementary.pdf
